# Supplementary material for: Emergence of blaNDM-1 and blaVIM producing Gram-negative bacilli in ventilator-associated pneumonia at AMR Surveillance Regional Reference Laboratory in India
Source: PLoS One. 2021 Sep 8;16(9):e0256308. doi: 10.1371/journal.pone.0256308 (PMC8425556; doi:10.1371/journal.pone.0256308)
Supplement: S1 File — (XLSX) [file pone.0256308.s002.xlsx]

## Sheet: Sheet2
SN	BSI	Organism in BSI	WARD	SMOKING	ALCOHOL	DIABETES	HTN	LIVERDIS	LUNGDIS	RENALDIS	NEUROLOGICAL	Antibiotic therapy therapy within 90 days	CANCER	DIAGNOSIS	FINALDIAGNOSIS	Surgery	Tracheostomy	HEARTDISEASE	XrayFINDING	TLC	Fever	Purulentsecretion	ClinicalVAP	TimetodevelopVAPinhr	Early vap	Latevap	Ventilatedtimeindays	CPISscore	Hospitalstaytime	Outcome	Organism	Amikacin	Azetronem	Ampicillin	Amoxyclav	Imipenem	Meropenem	Ertapenem	Tobramycin	Gentamycin	Piperacin tazobactum	Levofloxacin	Tetracyclin	Ciprofloxacin	Cefepime	Cefrtiaxone	Cefoxitin	Cefazolin	Trimethoprim-sulfamethaxazo
1	N	Sterile	TVU	N	N	N	N	N	N	N	N	Y	N	RTA	Trauma	Y	Y	N	N	Y	Y	N	Y	>48	N	Y	5	8	30	Recover	A.baumannii	S				R	R		R	R	S	R	S	R	R	R			R
2	N	Sterile	TVU	N	N	N	N	N	N	N	N	Y	N	RTA	Trauma	Y	Y	N	N	Y	Y	N	Y	>48	N	Y	5	8	30	Recover	P.aeruginosa	S	S			S	S		S	S	S	S		R	R				S
3	Y	Mixed microbiota	TVU	Y	N	N	N	N	N	N	N	N	N	Poison	Poison	N	N	N	Y	Y	Y	N	Y	>48	N	Y	8	6	23	Transfer	P.aeruginosa	S	S			S	S		S	S	S	S		S	R				S
4	N	Sterile	CCM	N	N	N	N	N	N	N	N	N	N	Neural dis	Neural dis	N	N	N	Y	N	Y	Y	Y	>48							Sterile
5	N	Sterile	CCM	Y	N	N	N	N	N	N	N	Y	N	FFH	Trauma	Y	N	N	Y	Y	Y	N	Y	>48	Y	N	4	6	10	Recover	P.aeruginosa	R	R			R	S		R	R	R	R		R	R				R
6	N	Sterile	CCM	Y	N	N	N	N	N	N	N	Y	N	FFH	Trauma	Y	N	N	Y	Y	Y	N	Y	>48	Y	N	4	6	10	Recover	A.baumannii	R				S	R		R	R	S	R	R	R	R	R			R
7	Y	P.aeruginosa	TVU	N	N	N	Y	N	N	N	N	N	N	SAH	CVA	Y	N	Y	Y	Y	Y	N	Y	>48	N	Y	14	7	72	Death	K.pneumoniae	S	R		S	R	S	R	R	R	R	R	S	R	S	S	R	R	S
8	Y	Mixed microbiota	CCM	N	N	N	N	N	N	N	N	N	N	Abd.pain	Acute abdomen	N	N	N	Y	Y	N	Y	Y	>48							NPO
9	N	Sterile	TVU	Y	Y	Y	Y	N	N	N	N	Y	N	FFH	Trauma	N	N	N	Y	Y	Y	N	Y	>48	Y	N	10	8	18	Death	S.aureus	I								I		R	S	R			R		S
10	N	Sterile	TVU	N	N	N	N	N	N	N	N	N	N	Hanging	Other	N	N	N	Y	N	Y	Y	Y	>48							Sterile
11	Y	CONS	TVU	N	N	N	N	N	N	N	N	N	N	LSCS	Other	N	N	N	Y	Y	Y	N	Y	>48							>3 MORPHO
12	N	Sterile	RICU	N	N	N	N	N	Y	N	N	Y	N	HEAD INJURY	Trauma	N	N	Y	Y	Y	Y	N	Y	<48			3	5	12	Recover	K.pneumoniae	R	R	R	R	R	R	S	R	R	R	R	R	R	R	R	R	R	R
13	N	Sterile	RICU	N	N	N	N	N	N	N	N	Y	N	RTA	Trauma	Y	N	N	Y	Y	Y	Y	Y	>48	Y	N	7	8	20	Recover	K.pneumoniae	R	S		S	S	S	S	R	R	R	S	S	S	R	R	S	R	R
14	N	Sterile	RICU	N	N	N	N	N	N	N	N	Y	N	RTA	Trauma	Y	N	N	Y	Y	Y	Y	Y	>48	Y	N	7	8	20	Recover	A.baumannii	R				R	R		R	R	R	S	R	R	R	R			R
15	Y	CONS	CCM	Y	Y	Y	N	N	N	N	N	N	N	SNAKE BITE	Poison	N	Y	N	Y	Y	Y	N	Y	>48	N	Y	12	7	21	Death	P.aeruginosa	S	S	R	R	S	R		R	R	R	R	R	R	R	R	R	R	R
16	Y	CONS	RICU	N	Y	N	Y	N	N	N	N	N	N	CVA	CVA	N	N	Y	Y	Y	N	Y	Y	<48			3	2	9	Death	A.baumannii	R				S	S		R	R	S	R	S	R	S	R			R
17	N	Sterile	CCM	N	N	N	N	N	N	N	N	Y	N	RTA	Trauma	Y	N	N	Y	Y	Y	N	Y	>48	Y	N	4	6	9	Recover	S.aureus	R								R		R	S	R			R		R
18	N	Sterile	RICU	N	N	N	N	N	Y	N	N	N	N	CVA	CVA	Y	N	N	Y	Y	Y	N	Y	>48	N	Y	11	6	18	Recover	K.pneumoniae	R	R		R	R	S	R	R	R	R	R	R	R	R	R	R	R	R
19	N	Sterile	TVU	N	N	N	N	N	Y	N	N	Y	N	RTA	Trauma	Y	N	N	Y	N	Y	Y	Y	>48	N	Y	20	6	35	Death	P.mirabilis	R	S	R	R	S	S	S	R	S	S	S		R	R	S	R	R
20	Y	Mixed microbiotaa	RICU	N	N	Y	N	N	N	N	N	N	N	SAH	CVA	N	N	Y	Y	Y	Y	N	Y	<48			2	3	6	Recover	A..baumannii	R				R	R		R	R	S	R	S	R	R	R			R
21	N	Sterile	RICU	N	N	Y	Y	N	Y	Y	N	N	N	COPD	Resp.dis	N	N	N	Y	Y	Y	Y	Y	<48			14	8	26	Death	A.baumannii	S				R	R		S	R	R	R	S	R	R	R			S
22	Y	A. baumannii	RICU	Y	N	N	Y	N	N	N	N	Y	N	RTA	Trauma	Y	N	N	Y	Y	Y	N	Y	>48	Y	N	4	8	18	Recover	A.baumannii	R				R	S		R	R	R	R	R	R	R	R			R
23	N	Sterile	CCM	N	N	N	Y	N	N	N	N	N	N	RTA	Trauma	Y	N	N	Y	Y	Y	N	Y	>48	N	Y	7	7	15	Death	A.baumannii	R				S	R		R	R	S	S	S	R	R	R			R
24	Y	E.coli	CCM	Y	N	N	N	N	N	Y	N	N	N	RTA	Trauma	Y	Y	N	Y	Y	Y	N	Y	<48			8	4	15	Recover	A.baumannii	R				R	R		R	R	R	R	R	R	R	R			R
25	Y	Mixed microbiotaa	RICU	N	N	N	N	N	N	N	N	N	N	D&C	Other	N	N	N	Y	N	Y	Y	Y	>48							NPO
26	N	Sterile	RICU	N	N	N	N	N	N	N	N	N	N	Poison	Poison	N	N	N	Y	Y	Y	N	Y	>48							>3 MORPHO
27	N	Sterile	CCM	Y	Y	N	N	N	N	N	N	N	N	RTA	Trauma	Y	Y	N	Y	Y	Y	Y	Y	>48	N	Y	16	8	21	Death	P.aeruginosa	S	R			R	S		R	R	S	S		S	R				R
28	N	Sterile	CCM	Y	N	Y	N	N	N	N	N	Y	N	RTA	Trauma	Y	Y	N	Y	Y	N	Y	Y	>48	N	Y	21	7	24	Death	A.baumannii	S				R	S		R	R	R	R	R	R	R	R			R
29	Y	CONS	TVU	N	N	N	N	N	N	N	N	N	N	RTA	Trauma	Y	N	Y	Y	Y	Y	N	Y	<48			4	3	8	Death	K.pneumoniae	R	R		R	R	R	R	R	R	R	R	S	R	R	R	R	R	R
30	Y	Mixed microbiota	CCM	N	N	N	N	N	N	N	N	N	N	RTA	Trauma	N	N	N	Y	Y	Y	N	Y	>48							Sterile								R	R	R
31	N	Sterile	TVU	Y	N	Y	Y	N	N	Y	N	N	N	CVA	CVA	N	N	Y	Y	Y	Y	N	Y	>48	N	Y	9	8	16	Transfer	P.aeruginosa	R	R			S	S		R	R	I	R			R				R
32	Y	CONS	RICU	Y	N	Y	Y	N	Y	N	N	Y	N	RTA	Trauma	Y	N	N	Y	Y	Y	Y	Y	>48	N	Y	8	8	12	Death	E.coli	R	R	R	R	R	R		R	R	R	R	S	R	R	R	R	R	R
33	N	Sterile	RICU	N	N	N	N	N	N	N	N	N	N	COPD	Resp.dis	N	N	N	Y	N	Y	Y	Y	>48							NPO
34	Y	CONS	RICU	N	N	N	N	N	N	N	N	Y	N	RTA	Trauma	Y	N	N	Y	Y	Y	Y	Y	>48	Y	N	6	8	15	Recover	K.pneumoniae	R	R		R	R	R	R	R	R	R	R	R	R	R	R	R	R	R
35	Y	CONS	RICU	N	N	N	N	N	N	N	N	N	N	RTA	Trauma	N	N	N	Y	Y	Y	N	Y	>48							Sterile
36	N	Sterile	RICU	N	N	Y	N	N	Y	Y	Y	N	N	SAH	CVA	N	N	Y	Y	Y	Y	N	Y	>48	N	Y	9	8	20	Death	K.pneumoniae	R	R		R	R	S	R	R	R	R	R	R	R	R	R	R	R	R
37	Y	Mixed microbiota	TVU	N	N	N	N	N	N	N	N	N	N	RTA	Trauma	N	N	N	Y	N	Y	Y	Y	>48							Sterile
38	Y	Mixed microbiotaa	RICU	N	N	N	N	N	N	N	N	N	N	CVA	CVA	N	N	N	Y	Y	Y	N	Y	>48							Sterile
39	N	Sterile	TVU	N	N	N	N	N	N	N	N	N	N	RTA	Trauma	Y	N	N	Y	Y	Y	N	Y	>48	N	Y	11	6	20	Death	A.baumannii	R				S	S		R	R	R	S	R	R	R	R			R
40	N	Sterile	TVU	N	N	N	N	N	N	N	N	N	N	LSCS	Other	N	N	N	Y	N	Y	Y	Y	>48							Sterile
41	Y	Mixed microbiota	TVU	N	N	N	N	N	N	N	N	N	N	RTA	Trauma	N	N	N	Y	N	Y	Y	Y	>48							NPO
42	Y	CONS	TVU	N	N	N	N	N	N	N	N	Y	N	RTA	Trauma	Y	Y	N	Y	Y	Y	Y	Y	>48	N	Y	17	8	31	Death	P.aeruginosa	R	S			R	S		R	R	R	R		S	R				R
43	N	Sterile	RICU	N	N	N	N	N	N	N	N	N	N	LSCS	Other	Y	Y	N	Y	Y	N	Y	Y	>48	N	Y	11	9	36	Recover	Citro.freundi	R	R			S	R	R	R	R	R	R	R	R	R	R			R
44	N	Sterile	TVU	N	N	N	N	N	N	N	N	N	N	SHOCK	Other	N	N	N	Y	Y	Y	N	Y	>48							Scanty growth
45	N	Sterile	RICU	Y	Y	N	N	N	N	N	N	N	N	SAH	CVA	N	Y	N	Y	Y	N	Y	Y	>48	N	Y	9	9	12	Death	K.pneumoniae	R	R		R	R	S	R	R	R	R	R	R	R	R	R	R	R	R
46	Y	CONS	RICU	N	N	N	Y	N	Y	N	N	Y	N	RTA	Trauma	Y	N	N	Y	Y	Y	N	Y	>48	N	Y	11	8	16	Death	K.pneumoniae	R	R		R	R	I	R	R	R	R	S	R	R	R	R	R	R	R
47	N	Sterile	RICU	N	N	N	N	N	N	N	N	N	N	RTA	Trauma	Y	Y	N	Y	Y	Y	Y	Y	>48	N	Y	18	8	20	Death	P.aeruginosa	R	R			S	R		R	R	R	R		R	R				R
48	N	Sterile	CCM	N	N	N	N	N	N	N	N	N	N	Liver dis	Liver dis	N	N	N	Y	N	Y	Y	Y	>48							>3 MORPHO
49	N	Sterile	TVU	N	N	N	N	N	N	N	N	N	N	RTA	Trauma	N	N	N	Y	Y	Y	N	Y	>48							Sterile
50	Y	CONS	RICU	Y	N	Y	Y	N	Y	Y	N	N	N	SAH	CVA	N	N	Y	Y	Y	Y	N	Y	<48			4	3	20	Recover	A.baumannii	R				R	S		R	R	R	S	R	R	R	R			R
51	Y	S,aureus	TVU	N	N	N	N	N	N	N	N	N	N	POISON	Poison	N	Y	N	Y	Y	Y	N	Y	>48	N	Y	9	9	20	Death	K.pneumoniae	S	R		R	S	S	S	S	R	R	R	S	R	R	R	R	R	R
52	Y	CONS	TVU	N	N	N	N	N	N	N	N	N	N	RTA	Trauma	N	N	N	Y	Y	N	Y	Y	>48							Sterile
53	N	Sterile	CCM	Y	Y	N	N	N	N	N	N	N	N	RTA	Trauma	Y	N	N	Y	Y	Y	Y	Y	>48	Y	N	8	6	21	Recover	S.aureus	R								R		R	S	R			R		S
54	N	Sterile	TVU	N	N	N	N	N	N	N	N	N	N	LSCS	Other	N	N	N	Y	Y	N	Y	Y	<48							NPO
55	N	Sterile	RICU	N	N	N	N	N	N	N	N	N	N	RTA	Trauma	N	N	N	Y	N	Y	Y	Y	>48							Sterile
56	Y	Mixed microbiota	CCM	N	N	N	N	N	Y	N	N	Y	N	RTA	Trauma	Y	N	N	Y	Y	Y	N	Y	>48	N	Y	7	7	14	Recover	E.coli	S	R	R	R	R	S	S	I	R	R	R	R	R	R	R	R	R	I
57	Y	Mixed microbiota	TVU	N	N	N	N	N	N	N	N	N	N	RTA	Trauma	N	N	N	Y	N	Y	Y	Y	>48							NPO
58	N	Sterile	TVU	N	N	N	N	N	N	N	N	N	N	LSCS	Other	Y	N	N	Y	Y	N	Y	Y	>48	Y	N	10	6	25	Transfer	A.baumannii	I				R	S		S	S	R	S	R	I	R	R			R
59	Y	CONS	RICU	N	Y	N	N	N	N	N	N	Y	N	SDH	CVA	N	N	N	Y	Y	Y	Y	Y	>48	Y	N	7	9	15	Death	A.baumannii	I				R	S		S	S	S	I	S	R	R	R			S
60	Y	Mixed microbiotaa	RICU	N	N	N	N	N	N	N	N	N	N	RTA	Trauma	N	N	N	Y	N	Y	Y	Y	>48							NPO
61	N	Sterile	RICU	N	N	N	Y	N	N	N	Y	N	N	SAH	CVA	N	N	N	Y	Y	N	Y	Y	<48			2	3	10	Recover	A.baumannii	R				S	S		R	R	S	R	R	R	R	R			R
62	N	Sterile	TVU	N	N	N	N	N	N	N	N	N	N	RTA	Trauma	N	N	N	Y	Y	N	Y	Y	<48							C. parasilosis
63	Y	Mixed microbiota	TVU	Y	N	N	Y	N	N	N	N	N	N	RTA	Trauma	Y	N	N	Y	N	Y	Y	Y	>48	N	Y	8	8	15	Recover	P.aeruginosa	S	S			S	S		S	S	S	S		S	R				S
64	Y	S.aureus	RICU	N	N	N	N	N	N	N	N	N	N	CVA	CVA	N	N	Y	Y	Y	Y	N	Y	>48	Y	N	3	9	10	Death	S.aureus	S								S		I	S	R			R		S
65	N	Sterile	TVU	N	N	N	N	N	N	N	N	N	N	Hysterectomy	Other	N	N	N	Y	Y	Y	N	Y	>48							Sterile
66	N	Sterile	RICU	N	N	N	N	N	N	N	N	N	N	RTA	Trauma	N	N	N	Y	N	Y	Y	Y	>48							NPO
67	N	Sterile	CCM	N	N	N	N	N	N	N	N	N	N	FFH	Trauma	N	N	N	Y	Y	Y	N	Y	>48							>3 MORPHO
68	Y	S.aureus	CCM	Y	N	N	Y	N	Y	N	N	N	N	CVA	CVA	Y	N	N	Y	Y	Y	N	Y	<48			9	4	20	Death	A.baumannii	R				R	S		R	R	S	R	S	R	R	R	R	R	R
69	N	Sterile	CCM	Y	N	N	N	Y	N	N	Y	N	N	RTA	Trauma	Y	Y	N	Y	Y	Y	Y	Y	>48	Y	N	4	9	10	Recover	P.aeruginosa	I	I			R	R		R	R	R	R							R
70	N	Sterile	RICU	Y	Y	N	N	Y	N	N	Y	N	N	RTA	Trauma	Y	Y	N	Y	Y	Y	Y	Y	>48	N	Y	8	8	20	Death	P.mirabilis	S	S	R	R	S	S	S	S	S	S	R	R	R	R	R	S	R	R
71	N	Sterile	RICU	N	N	N	N	N	Y	N	N	Y	N	SAH	CVA	N	Y	N	Y	Y	N	Y	Y	>48	Y	N	7	7	26	Death	K.pneumoniae	R	R	R	R	R	S	R	R	R	R	R	R	R	R	R	R	R	R
72	N	Sterile	CCM	N	N	N	N	N	N	N	N	N	N	RTA	Trauma	N	N	N	Y	Y	N	Y	Y	>48							NPO
73	N	Sterile	TVU	Y	N	N	Y	N	N	N	N	N	N	RTA	Trauma	Y	N	N	Y	N	Y	Y	Y	>48	N	Y	10	9	25	Death	K.pneumoniae	S	S	R	R	I	S	S	S	S	R	R	R	R	R	R	R	R	R
74	Y	S.aureus	RICU	Y	N	N	Y	N	N	N	N	N	N	RTA	Trauma	Y	N	N	Y	N	Y	Y	Y	>48	Y	N	3	7	17	Recover	S.aureus	S								S		S	S	S			R		S
75	N	Sterile	TVU	N	N	N	N	N	N	N	N	N	N	RTA	Trauma	N	N	N	Y	Y	N	Y	Y	>48							Sterile								R	R	R
76	Y	S.aureus	CCM	Y	N	N	N	Y	N	N	N	Y	N	SNAKEE BITE	Poison	N	N	N	Y	Y	Y	Y	Y	>48	N	Y	7	9	22	Death	P.aeruginosa	S	S			S	S		R	R	S	S							R
77	N	Sterile	CCM	N	N	N	Y	N	Y	N	N	N	N	COPD	Resp.dis	N	N	N	Y	Y	N	Y	Y	<48			5	8	20	Death	A.baumannii	R				R	S		R	S	R	R	R	R	R	R	R	R	R
78	Y	Mixed microbiota	CCM	N	N	N	N	N	N	N	N	N	N	LSCS	Other	N	N	N	Y	Y	N	Y	Y	>48							NPO
79	N	Sterile	CCM	N	N	N	N	N	N	N	N	Y	N	FFH	Trauma	N	N	N	N	N	N	N	N	<48							>3 MORPHO
80	Y	CONS	RICU	N	N	N	N	N	N	N	Y	N	N	HEAD INJURY	Trauma	N	Y	N	Y	N	Y	Y	Y	>48	N	Y	10	6	28	Death	K.pneumoniae	S	R	R	R	S	R	R	S	S	R	R	R	R	R	R	R	R	S
81	Y	Mixed microbiotaa	RICU	N	N	N	Y	N	Y	N	N	N	N	COPD	Resp.dis	N	Y	N	Y	Y	N	Y	Y	>48	N	Y	11	8	48	Death	K.pneumoniae	S	R	R	R	R	R	S	S	S	R	R	R	R	R	R	R	R	S
82	Y	CONS	TVU	N	N	N	N	N	N	N	N	N	N	LSCS	Other	N	N	N	Y	Y	Y	N	Y	>48							Sterile								S	R	R
83	N	Sterile	RICU	N	N	N	N	N	N	N	N	N	N	RTA	Trauma	N	N	N	Y	Y	N	Y	Y	>48							NPO
84	Y	Mixed microbiotaa	RICU	N	N	N	N	N	N	N	N	N	N	LSCS	Other	N	N	N	N	N	N	N	N	<48							Sterile
85	N	Sterile	CCM	N	N	N	N	N	N	N	N	N	N	RTA	Trauma	N	N	N	Y	Y	Y	N	Y	>48							Sterile								R	R	R
86	N	Sterile	RICU	Y	Y	N	N	Y	N	N	N	Y	N	COPD	Resp.dis	N	N	N	Y	Y	N	Y	Y	>48	Y	N	2	5	5	Recover	A.baumannii	R				R	S		R	R	R	S	R	R	S	R	R	R	R
87	Y	CONS	RICU	N	N	N	N	N	N	N	N	N	N	RTA	Trauma	Y	N	N	Y	Y	Y	N	Y	>48	Y	N	3	6	16	Recover	A.baumannii	R				R	R		R	R	R	R	R	R	R	R	R	R
88	N	Sterile	RICU	N	N	N	Y	N	Y	N	N	Y	N	COPD	Resp.dis	N	Y	N	Y	Y	Y	N	N	>48	N	Y	6	8	10	Recover	A.baumannii	R				R	S		R	R	R	S	R	R	R	R			R
89	Y	S.aureus	RICU	Y	N	Y	Y	Y	N	N	N	N	N	RTA	Trauma	Y	Y	N	Y	Y	N	Y	Y	<48			3	4	18	Death	K.pneumoniae	R	R		R	S	S	S	R	R	R	R	S	R	R	R	R	R	S
90	N	Sterile	RICU	Y	N	N	N	N	N	N	N	Y	N	RTA	Trauma	Y	Y	N	Y	Y	Y	Y	Y	>48	N	Y	29	9	72	Death	K.pneumoniae	R	R		R	R	R	R	R	R	R	R	R	R	R	R	R	R	R
91	N	Sterile	RICU	N	Y	N	N	Y	N	N	N	N	N	RTA	Trauma	N	N	N	Y	Y	Y	N	Y	<48						Recover	C. albicans
92	N	Sterile	RICU	Y	N	Y	Y	N	N	N	N	N	N	RTA	Trauma	Y	Y	N	Y	Y	N	Y	Y	>48	Y	N	10	7	32	Death	P.aeruginosa	R	I			S	S		R	R	R	R						R
93	N	Sterile	TVU	N	N	N	N	N	N	N	N	N	N	Abd.pain	Acute abdomen	N	N	N	Y	Y	N	Y	Y	>48							Sterile
94	Y	Mixed microbiotaa	RICU	Y	N	N	N	Y	N	N	Y	Y	N	SDH	CVA	N	N	N	Y	N	Y	Y	Y	<48							C. albicans
95	N	Sterile	RICU	N	N	N	N	N	N	N	N	N	N	LSCS	Other	N	N	N	Y	Y	N	Y	Y	<48							Sterile
96	Y	Mixed microbiotaa	RICU	N	N	N	N	N	N	N	N	N	N	LSCS	Other	N	N	N	Y	Y	Y	N	Y	>48							>3 MORPHO
97	N	Sterile	RICU	N	N	N	N	N	N	N	N	N	N	Abd.pain	Acute abdomen	N	N	N	Y	Y	Y	N	Y	<48							C. tropicalis
98	Y	Mixed microbiota	CCM	Y	N	N	N	N	N	N	N	N	N	RTA	Trauma	Y	N	N	Y	Y	Y	N	Y	<48			7	5	25	Recover	K.pneumoniae	S	R		R	R	R	S	R	S	R	R	R	R	R	R	R	R	R
99	N	Sterile	CCM	N	N	N	N	N	N	N	N	Y	N	RTA	Trauma	Y	N	N	Y	Y	N	Y	Y	>48	N	Y	9	7	18	Death	P.aeruginosa	R	I			R	R		R	R	R	R		I					R
100	Y	CONS	TVU	Y	Y	Y	N	N	N	N	N	N	N	RTA	Trauma	Y	N	N	Y	Y	Y	N	Y	>48	Y	N	8	8	24	Death	S.aureus	S								S		S	S	R			R		R
101	Y	K. pneumonia	TVU	N	N	N	Y	N	N	N	N	N	N	RTA	Trauma	Y	Y	N	Y	Y	N	Y	Y	>48	Y	N	9	8	17	Transfer	K.pneumoniae	R	R		R	S	R	R	R	R	R	R	R	R	R	R	R	R	R
102	Y	S.aureus	TVU	N	N	N	Y	N	N	N	N	N	N	RTA	Trauma	Y	N	N	Y	N	Y	Y	Y	>48	N	Y	10	9	24	Recover	K.pneumoniae	R	R		R	S	R	R	R	S	R	R	R	R	R	R	R	R	R
103	N	Sterile	TVU	N	N	N	N	N	N	N	N	N	N	TB	Respi.dis	N	N	N	N	N	N	N	N	<48							NPO
104	N	Sterile	RICU	N	N	N	Y	N	N	N	N	Y	N	RTA	Trauma	Y	Y	N	Y	Y	Y	Y	Y	>48	N	Y	15	6	20	Transfer	A.baumannii	R				R	R		R	R	S	R	R	S	R	R	R	R	R
105	N	Sterile	RICU	N	Y	N	N	Y	N	N	N	N	N	Abd.pain	Acute abdomen	Y	Y	N	Y	Y	Y	N	Y	<48			5	8	12	Recover	A.baumannii	R				R	R		R	R	R	R	S	R	R	R	R	R	R
106	Y	S.aureus	RICU	N	N	N	N	N	N	N	N	Y	N	LSCS	Other	Y	Y	N	Y	Y	N	Y	Y	>48	N	Y	20	8	30	Death	E.coli	R	R	R	R	R	R	R	S	S	R	R	R	R	R	R	R	R	R
107	Y	Mixed microbiota	TVU	N	N	N	Y	N	N	N	N	N	N	CVA	CVA	N	N	N	Y	Y	Y	Y	Y	>48	N	Y	10	9	21	Death	E.coli	S	R	R	R	S	S	S	S	S	S	R	R	R	R	R	R	R	R
108	N	Sterile	RICU	N	N	N	Y	N	N	N	N	N	N	RTA	Trauma	Y	Y	N	Y	Y	Y	N	Y	>48	N	Y	16	7	20	Recover	A.baumannii	I				R	R		S	S	I	R	S	R	R	R	R	R	R
109	Y	Mixed microbiotaa	RICU	Y	N	Y	N	N	N	Y	N	N	N	ARF	Renal dis	N	N	N	Y	Y	N	Y	Y	>48	N	Y	8	6	21	Death	A.baumannii	R				R	R		S	S	R	R	S	R	R	R	R	R	R
110	Y	CONS	TVU	Y	N	N	N	N	N	N	N	Y	N	RTA	Trauma	Y	N	N	Y	Y	Y	N	Y	>48	N	Y	10	6	18	Death	A.baumannii	R				R	R		R	R	S	R	S	R	R	R	R	R	R
111	N	Sterile	TVU	Y	N	N	N	N	N	N	N	N	N	RTA	Trauma	Y	N	N	Y	Y	Y	N	Y	<48			9	10	15	Death	A.baumannii	R				I	R		R	R	R	R	R	R	R	R	R	R	R
112	Y	Mixed microbiotaa	RICU	N	N	N	N	N	N	N	N	N	N	COPD	Respi.dis	N	N	N	Y	Y	N	Y	Y	>48							Sterile
113	N	Sterile	TVU	Y	N	N	N	N	N	N	N	N	N	RTA	Trauma	Y	N	N	Y	N	Y	Y	Y	>48	N	Y	6	8	12	Recover	P.aeruginosa	R	R			S	S		S	R	S	R
114	N	Sterile	CCM	N	N	N	Y	N	Y	N	N	N	N	RTA	Trauma	Y	N	N	Y	Y	N	Y	Y	>48	N	Y	6	7	18	Recover	A.baumannii	R				R	R		R	R	R	S	R	R	R	R	R	R	S
115	Y	CONS	RICU	Y	Y	N	Y	N	Y	N	N	Y	N	RTA	Trauma	Y	N	N	Y	Y	Y	Y	Y	>48	N	Y	10	9	26	Death	K.pneumoniae	R	R	R	R	S	R	R	R	R	R	R	R	R	S	R	R	R	R
116	Y	CONS	RICU	Y	Y	N	Y	N	Y	N	N	Y	N	RTA	Trauma	Y	N	N	Y	Y	Y	Y	Y	>48	N	Y	10	9	26	Death	A.baumannii	R				R	R		R	R	R	R	R	R	R	R	R	R	R
117	N	Sterile	RICU	N	N	N	N	N	N	N	N	N	N	RTA	Trauma	N	N	N	Y	N	Y	Y	Y	>48							Sterile
118	N	Sterile	RICU	N	N	N	N	N	N	N	N	N	N	RTA	Trauma	N	N	N	Y	Y	Y	N	Y	<48							C. parasilosis
119	N	Sterile	TVU	N	N	N	N	N	N	N	N	N	N	RTA	Trauma	N	N	N	Y	N	Y	Y	Y	>48							Sterile
120	N	Sterile	RICU	N	N	N	N	N	N	N	N	N	N	COPD	Respi.dis	N	N	N	Y	Y	Y	Y	Y	<48							NPO
121	N	Sterile	TVU	N	N	N	N	N	N	Y	N	N	N	LSCS	Other	Y	Y	N	Y	Y	N	Y	Y	<48			3	4	7	Recover	A.baumannii	R				R	R		S	R	R	R	S	R	R	R	R	R	S
122	Y	CONS	RICU	N	Y	N	N	N	N	Y	N	N	N	FFH	Trauma	N	Y	N	Y	Y	Y	N	Y	<48			3	8	6	Recover	A.baumannii	R				R	R		R	R	R	S	R	R	R	S	R	R	R
123	N	Sterile	RICU	N	N	N	N	N	N	N	N	N	N	COPD	Respi.dis	N	N	N	Y	Y	Y	N	Y	>48							NPO
124	N	Sterile	CCM	N	N	N	N	N	N	N	N	N	N	Abd.pain	Acute abdomen	Y	N	N	Y	Y	Y	N	Y	>48	Y	N	3	6	10	Death	S.aureus	S								S		R	S	R			R		R
125	N	Sterile	RICU	Y	Y	N	N	N	N	N	N	N	N	RTA	Trauma	Y	Y	N	Y	Y	Y	N	Y	>48	N	Y	3	6	8	Recover	A.baumannii	R				R	R		R	R	R	I	R	R	R	R	R	R	R
126	N	Sterile	RICU	N	N	N	N	N	N	N	N	N	N	RTA	Trauma	N	N	N	Y	Y	N	Y	Y	>48							Sterile
127	N	Sterile	CCM	N	Y	N	N	N	Y	Y	N	N	N	COPD	Resp.dis	N	N	N	Y	N	Y	Y	Y	>48	N	Y	24	9	72	Death	P.aeruginosa	S	R			R	R		S	R	S	R							R
128	Y	P. aeruginosa	CCM	N	N	N	N	N	Y	N	N	Y	N	RTA	Trauma	Y	Y	N	Y	N	Y	Y	Y	>48	N	Y	6	8	14	Recover	A.baumannii	R				S	R		R	R	I	S	R	R	R	R	R	R	R
129	N	Sterile	CCM	N	N	N	N	N	N	N	N	N	N	SNAKE BITE	Poison	N	N	N	Y	Y	Y	N	Y	>48	N	Y	6	9	12	Recover	A.baumannii	R				R	R		R	R	R	S	S	R	R	R	R	R	R
130	N	Sterile	CCM	N	N	N	N	N	N	N	N	N	N	LSCS	Other	Y	Y	N	Y	Y	N	Y	Y	>48	Y	N	5	9	8	Death	K.pneumoniae	R	R	R	R	R	S	R	R	R	R	R	S	R	R	R	R	R	R
131	N	Sterile	CCM	N	N	N	N	N	N	N	N	Y	N	RTA	Trauma	Y	Y	N	Y	Y	Y	N	Y	>48	N	Y	8	7	20	Death	K.pneumoniae	R	R	R	R	R	R	S	R	R	R	R	R	R	R	R	R	R	R
132	N	Sterile	RICU	N	N	N	N	N	N	N	N	N	N	SHOCK	Other	Y	Y	N	Y	Y	Y	Y	Y	>48	Y	N	7	8	7	Death	K.pneumoniae	R	R	R	R	R	R	R	R	R	R	R	R	R	R	R	R	R	R
133	Y	CONS	CCM	Y	Y	N	N	N	N	N	N	N	N	RTA	Trauma	Y	Y	N	Y	N	Y	Y	Y	>48	N	Y	6	6	12	Recover	P.mirabilis	S	S	R	R	R	R	S	R	S	S	S	R	I	I	R	R	R	R
134	N	Sterile	CCM	Y	Y	N	N	N	N	N	N	N	N	RTA	Trauma	Y	Y	N	Y	Y	Y	N	Y	>48	N	Y	5	8	16	Death	A.baumannii	S				R	R		S	R	I	S	S	I	R	S	R	R	R
135	N	Sterile	CCM	N	N	N	N	N	N	N	N	N	N	SAH	CVA	N	N	N	Y	Y	Y	Y	Y	>48							Sterile								R	R	S
136	N	Sterile	CCM	N	N	Y	Y	N	N	N	N	N	N	CVA	CVA	N	N	N	Y	Y	Y	N	Y	>48	Y	N	4	7	15	Recover	S.aureus	R								R		R	S	R			R		R
137	N	Sterile	RICU	N	N	N	N	N	N	N	N	N	N	CVA	CVA	N	N	N	Y	Y	Y	N	Y	>48							Sterile
138	N	Sterile	TVU	N	N	N	N	N	N	N	N	Y	N	RTA	Trauma	Y	Y	N	Y	Y	Y	N	Y	<48			3	9	7	Transfer	A.baumannii	R				R	R		S	R	I	S	I	R	R	R	R	R	R
139	N	Sterile	TVU	N	N	N	N	N	N	N	N	N	N	BUCCAL CANCER	Cancer	N	N	N	Y	Y	N	Y	Y	>48							NPO
140	Y	Mixed microbiota	TVU	N	N	N	N	N	N	N	Y	Y	N	AXONAL INJURY	Other	N	N	N	Y	Y	Y	N	Y	>48	N	Y	5	7	8	Death	A.baumannii	R				S	S		R	R	R	R	R	R	R	R			R
141	Y	Mixed microbiota	TVU	N	N	N	N	N	N	N	Y	Y	N	AXONAL INJURY	Other	N	N	N	Y	Y	Y	N	Y	>48		Y	5	7	8	Death	C. albicans
142	N	Sterile	TVU	N	N	N	Y	N	N	N	N	N	N	SDH	CVA	N	N	N	Y	Y	Y	N	Y	>48	N	Y	10	9	20	Transfer	P.aeruginosa	S	S			S	S		S	S	S	S		S
143	N	Sterile	TVU	Y	Y	N	N	N	N	N	N	N	N	RTA	Trauma	Y	Y	N	Y	Y	N	Y	Y	>48	N	Y	6	7	17	Transfer	P.aeruginosa	S	S			S	S		S	S	S	S		S
144	N	Sterile	RICU	N	N	N	N	N	N	N	N	N	N	Abd.pain	Acute abdomen	N	N	N	Y	Y	Y	N	Y	<48						Transfer	Sterile
145	N	Sterile	TVU	Y	N	N	N	N	N	N	N	N	N	RTA	Trauma	Y	Y	N	Y	Y	N	Y	Y	>48	N	Y	8	8	18	Transfer	A.baumannii	R				R	R		R	R	S	R	S	R	R	R	R	R	R
146	N	Sterile	CCM	N	N	N	N	N	N	N	N	Y	N	RTA	Trauma	Y	Y	N	Y	Y	Y	N	Y	>48	N	Y	18	8	22	Death	P.mirabilis	S	S	R	R	S	S	S	S	S	S	S	R	S	R	R	S	R
147	Y	Mixed microbiota	CCM	Y	N	N	N	N	N	N	N	N	N	RTA	Trauma	Y	N	N	Y	Y	N	Y	Y	>48	N	Y	9	6	24	Recover	P.mirabilis	S	S	S	S	S	S	S	S	S	S	S	R	S	S	S	S	S
148	Y	K. pneumonia	TVU	N	N	N	N	N	N	N	N	N	N	D&C	OTHER	Y	N	N	Y	Y	Y	N	Y	>48	N	Y	9	6	19	Recover	S.aureus	R								R		S	S	R			R		R
149	N	Sterile	CCM	N	N	N	N	N	N	Y	N	N	N	kidney dis	Renal dis	N	N	N	Y	Y	Y	N	Y	>48	N	Y	8	6	20	Recover	A.baumannii	S				R	S		S	S	S	S	S	S	R	R			S
150	N	Sterile	CCM	N	N	N	N	N	N	N	N	N	N	LSCS	Other	Y	N	N	Y	Y	Y	N	Y	<48			2	4	8	Recover	A.baumannii	R				R	R		R	R	S	R	R	R	R	R			R
151	N	Sterile	CCM	N	N	N	N	N	N	N	N	Y	N	LSCS	Other	Y	N	N	Y	N	Y	Y	Y	>48	N	Y	10	8	24	Death	A.baumannii	R				R	R		R	R	R	R	S	T	T	T			R
152	Y	CONS	CCM	N	N	N	N	N	N	N	N	N	N	RTA	Trauma	Y	Y	N	Y	Y	Y	Y	Y	>48	N	Y	16	7	28	Death	P.aeruginosa	R	S			R	R		R	R	R	R		R					R
153	N	Sterile	CCM	N	N	N	N	N	N	N	N	Y	N	RTA	Trauma	Y	N	N	Y	Y	N	Y	Y	>48	N	Y	15	7	30	Death	A.baumannii	R				R	R		S	R	S	S	S	R	R	R			R
154	N	Sterile	CCM	N	N	N	N	N	N	N	N	Y	N	RTA	Trauma	Y	N	N	Y	Y	N	Y	Y	>48	N	Y	15	7	30	Death	P.aeruginosa	S	R			R	R		R	R	R	I		S					R
155	Y	Mixed microbiota	CCM	N	N	N	N	N	N	N	N	N	N	D&C	Other	Y	Y	N	Y	Y	Y	N	Y	<48			3	3	18	Recover	A.baumannii	R				R	R		R	R	R	R	R	R	R	R			R
156	N	Sterile	CCM	N	N	N	Y	N	N	N	N	N	N	SDH	CVA	N	N	Y	Y	Y	Y	Y	Y	>48	Y	N	9	7	20	Death	E.coli	S	R	R	R	I	R	R	S	S	R	R	R	R	R	R			R
157	Y	C.albicans	CCM	N	N	N	N	N	N	N	N	Y	N	RTA	Trauma	N	N	N	Y	Y	Y	Y	Y	>48		Y	5	6	19	Death	C. albiicans								S	S	S
158	Y	C.albicans	CCM	N	N	N	N	N	N	N	Y	Y	N	RTA	Trauma	N	N	N	Y	Y	Y	Y	Y	>48	N	Y	5	6	19	Death	P.aeruginosa	R	R			S	I		R	R	I	R		R					R
159	Y	S.aureus	RICU	N	N	N	N	N	N	N	N	N	N	POISONING	Poison	N	Y	N	Y	Y	N	Y	Y	>48	N	Y	8	9	14	Death	A.baumannii	R				R	R		R	R	R	R	R	R	R	R			R
160	N	Sterile	CCM	N	N	N	N	N	N	N	N	N	N	RTA	Trauma	Y	Y	N	Y	Y	Y	N	Y	>48	N	Y	14	8	23	Death	P.aeruginosa	S	R			R	R		R	R	R	R		R					R
161	Y	Mixed microbiota	TVU	Y	N	N	Y	N	N	N	N	N	N	PERFORATION	Other	Y	N	N	Y	N	Y	Y	Y	<48			4	3	9	Death	A.baumannii	R				R	S		R	R	R	R	R	R	R	R			R
162	N	Sterile	TVU	Y	N	Y	Y	N	N	N	N	N	N	SDH	CVA	N	N	N	Y	Y	Y	N	Y	>48	N	Y	7	9	13	Death	E.coli	S	R	R	R	R	R	R	S	R	R	R	R	R	R	R	R	R	R
163	N	Sterile	CCM	Y	N	N	N	N	N	N	N	N	N	RTA	Trauma	N	Y	N	Y	Y	Y	Y	Y	>48	N	Y	7	8	24	Recover	P.aeruginosa	R	S			R	R		R	R	R	R		R					R
164	N	Sterile	RICU	N	N	N	N	N	N	N	N	N	N	RTA	Trauma	N	N	N	Y	N	Y	Y	Y	>48							Sterile
165	N	Sterile	RICU	Y	N	N	N	N	N	N	N	N	N	Abd.pain	Acute abdomen	Y	N	N	N	Y	N	Y	Y	>48	N	Y	7	6	13	Death	P.mirabilis	R	S	R	R	S	S	S	S	R	S	R	R	R	R	R	S	R	R
166	N	Sterile	RICU	Y	Y	Y	Y	N	N	N	N	N	N	FFH	Trauma	Y	Y	Y	Y	Y	Y	N	Y	>48	N	Y	11	9	12	Death	S.aureus	R								R		R	R	R			R		R
167	N	Sterile	CCM	N	Y	N	Y	N	N	N	N	Y	N	RTA	Trauma	N	N	N	Y	Y	Y	N	Y	<48			3	4	10	Recover	A.baumannii	R				R	R		R	R	R	R	S	R	R	R			R
168	Y	Mixed microbiotaa	RICU	Y	Y	N	Y	N	Y	N	N	N	N	TB	Resp.dis	N	Y	N	Y	N	Y	Y	Y	>48	N	Y	8	8	20	Death	P.aeruginosa	S	S			R	R		R	R	R	R		R					R
169	N	Sterile	RICU	N	N	N	N	N	N	N	N	N	N	CVA	CVA	N	N	N	Y	Y	N	Y	Y	>48							NPO
170	N	Sterile	RICU	N	N	N	N	N	N	N	N	Y	N	LSCS	Other	N	Y	N	Y	Y	N	Y	Y	>48	N	Y	10	6	23	Death	K.pneumoniae	S	R		R	S	S	S	R	S	R	R	R	R	R	R	R	R	R
171	N	Sterile	RICU	N	N	N	N	N	N	N	N	Y	N	LSCS	Other	N	Y	N	Y	Y	N	Y	Y	>48	N	Y	10	6	23	Death	A.baumannii	S				R	S		R	R	R	R	I	I	R	R			R
172	N	Sterile	RICU	N	N	N	N	N	N	N	N	N	N	RTA	Trauma	N	N	N	Y	N	Y	Y	Y	<48							C.tropicalis
173	Y	CONS	CCM	Y	N	N	N	N	N	N	N	N	N	RTA	Trauma	Y	N	N	Y	Y	Y	N	Y	<48			3	3	7	Recover	A.baumannii	R				S	S		R	S	S	R	S	R	R	R			R
174	Y	C.tropicalis	TVU	Y	N	N	N	N	N	N	N	N	N	RTA	Trauma	N	N	N	Y	Y	Y	Y	Y	>48	N	Y	8	8	18	Death	E.coli	S	S	R	R	S	S	S	S	S	S	R	R	S	S	S			S
175	Y	C.tropicalis	TVU	N	N	N	N	N	N	N	N	N	N	RTA	Trauma	N	N	N	Y	Y	Y	Y	Y	>48		Y	8	8	18	Death	C. tropicalis								S	S	S
176	Y	A.baumannii	TVU	Y	N	N	N	N	N	N	N	N	N	RTA	Trauma	N	N	N	Y	N	Y	Y	Y	>48	N	Y	8	6	18	Transfer	A.baumannii	R				R	S		R	R	R	R	R	R	R	R			R
177	N	Sterile	TVU	N	N	N	N	N	N	Y	N	N	N	Kidney dis	Renal dis	N	N	N	Y	Y	N	Y	Y	<48			9	9	17	Death	K.pneumoniae	R	R		R	R	S	S	R	R	S	R	R	R	R	R	I	R	R
178	N	Sterile	TVU	N	N	N	N	N	N	N	N	N	N	GB SYNDROM	Other	N	Y	N	Y	Y	Y	N	Y	<48			9	2	22	Recover	A.baumannii	S				R	S		S	R	R	R	S	R	R	R			R
179	Y	CONS	TVU	N	N	N	N	N	N	N	N	N	N	LSCS	Other	N	N	N	Y	Y	N	Y	Y	>48							Sterile								R	R	R
180	N	Sterile	CCM	N	N	N	N	N	N	N	N	N	N	LSCS	Other	Y	N	N	Y	Y	Y	N	Y	>48	N	Y	8	6	20	Recover	E.coli	S	R	R	R	S	S	S	S	S	S	S	R	R	R	R	R	R	R
181	N	Sterile	TVU	N	N	N	N	N	N	N	N	N	N	RTA	Trauma	N	N	N	Y	Y	N	Y	Y	>48							Sterile
182	Y	CONS	CCM	N	Y	N	Y	N	N	N	N	N	N	SEPSIS	Other	N	N	N	Y	Y	N	Y	Y	>48	N	Y	10	9	20	Recover	P.aeruginosa	S	R			R	S		R	R	R	R		S					R
183	Y	CONS	RICU	N	N	Y	Y	N	Y	Y	Y	N	N	COPD	Resp.dis	N	N	N	Y	N	Y	Y	Y	>48	N	Y	11	8	28	Death	P.aeruginosa	S	R			R	S		R	R	I	R		S					R
184	N	Sterile	RICU	N	N	N	N	N	N	N	N	N	N	RTA	Trauma	N	N	N	Y	N	Y	Y	Y	>48							NPO
185	N	Sterile	RICU	Y	Y	Y	Y	N	Y	N	N	Y	N	COPD	Resp.dis	N	N	N	Y	Y	N	Y	Y	>48	N	Y	9	9	18	Death	K.pneumoniae	R	R		R	R	R	R	R	R	I	R	S	R	R	R	R	R	R
186	N	Sterile	RICU	N	N	N	N	N	N	N	N	N	N	Acute abdomen	Other	N	N	N	Y	Y	Y	N	Y	<48							C. parasilosis
187	Y	S.aureus	RICU	N	N	N	N	N	N	N	N	N	N	RTA	Trauma	N	N	N	Y	Y	N	Y	Y	<48							Sterile
188	N	Sterile	RICU	N	N	N	N	N	N	N	N	N	N	RTA	Trauma	N	N	N	Y	Y	Y	N	Y	>48							Sterile
189	N	Sterile	RICU	N	N	N	N	N	N	N	N	N	N	RTA	Trauma	N	N	N	Y	N	Y	Y	Y	>48							>3 MORPHO
190	N	Sterile	RICU	N	N	N	N	N	N	N	N	N	N	RTA	Trauma	N	N	N	Y	Y	Y	N	Y	>48							Sterile
191	N	Sterile	TVU	Y	N	N	N	N	N	N	N	N	N	RTA	Trauma	N	N	N	Y	Y	Y	N	Y	<48			5	3	10	Recover	A.baumannii	R				R	I		R	R	R	R	R	R	R	R			R
192	Y	P.aeruginosa	CCM	N	N	N	N	N	N	N	N	N	N	SHOCK	Other	N	N	N	Y	Y	Y	N	Y	<48			8	8	16	Death	A.baumannii	R				S	R		R	S	S	R	R	R	R	R			R
193	N	Sterile	CCM	N	N	N	N	N	N	N	N	N	N	RTA	Trauma	N	N	N	Y	N	Y	Y	Y	>48							Sterile
194	N	Sterile	CCM	N	N	N	Y	Y	Y	N	N	N	N	SDH	CVA	N	N	N	Y	Y	Y	N	Y	<48							>3 MORPHO
195	N	Sterile	TVU	Y	N	N	Y	N	N	N	N	N	N	SHOCK	Other	Y	Y	N	Y	N	Y	Y	Y	>48	N	Y	18	9	23	Recover	P.mirabilis	S	R	R	R	R	R	R	R	R	S	R	R	R	R	R	R	R
196	Y	CONS	CCM	N	N	N	N	N	N	N	N	N	N	RTA	Trauma	N	N	N	Y	Y	N	Y	Y	<48			4	3	8	Death	A.baumannii	R				R	R		R	R	S	R	R	R	R	R			R
197	Y	Mixed microbiotaa	RICU	Y	N	N	Y	N	Y	N	N	N	N	ASTHMA	Resp.dis	N	N	N	Y	Y	N	Y	Y	>48	N	Y	6	8	12	Lama	A.baumannii	S				S	S		R	R	R	S	R	R	R	R			R
198	N	Sterile	RICU	N	N	N	N	N	N	N	N	N	N	RTA	Trauma	N	N	N	Y	Y	Y	N	Y	<48							NPO
199	N	Sterile	CCM	N	N	N	N	N	N	N	N	N	N	RTA	Trauma	N	N	N	Y	Y	Y	N	Y	>48	N	Y	21	7	32	Death	A.baumannii	I				S	S		S	R	S	S	S	I	I	R			R
200	Y	Mixed microbiota	CCM	N	N	N	N	N	N	N	N	N	N	RTA	Trauma	N	N	N	Y	N	Y	Y	Y	>48							>3 MORPHO
201	N	Sterile	CCM	N	N	Y	Y	N	N	N	N	N	N	FFH	Trauma	N	Y	N	Y	N	Y	Y	Y	>48	N	Y	9	8	20	Death	A.baumannii	R				R	R		R	R	S	I	S	R	R	R			I
202	N	Sterile	CCM	Y	N	Y	Y	N	N	Y	N	Y	N	CVA	CVA	N	N	Y	Y	Y	Y	N	Y	>48	N	Y	8	8	18	Death	A.baumannii	R				R	S		S	S	S	S	S	I	I	R			R
203	N	Sterile	TVU	N	Y	N	N	N	N	N	N	N	N	RTA	Trauma	N	N	N	Y	N	Y	Y	Y	>48	Y	N	3	7	14	Death	A.baumannii	R				R	S		S	S	R	S	S	R	R	R			R
204	N	Sterile	RICU	N	N	N	Y	N	Y	N	N	N	N	COPD	Respi.dis	N	N	N	Y	Y	Y	N	Y	<48			7	6	18	Death	K.pneumoniae	R	R	R	R	S	R	S	R	R	R	R	R	R	R	R	R	R	R
205	N	Sterile	TVU	N	N	N	N	N	N	N	N	N	N	TRAUMA	Trauma	Y	Y	N	Y	N	Y	Y	Y	<48			5	3	5	Transfer	A.baumannii	R				R	R		R	R	I	S	R	S	R	R			I
206	Y	CONS	RICU	N	N	Y	N	N	N	N	N	N	N	Head injury	Trauma	N	N	N	Y	Y	N	Y	Y	>48	N	Y	10	8	20	Death	P.aeruginosa	R	S			R	R		R	R	R	R		S					R
207	N	Sterile	CCM	N	N	N	Y	N	Y	N	N	N	N	COPD	Resp.dis	N	N	N	Y	N	Y	Y	Y	>48	N	Y	8	7	16	Recover	K.pneumoniae	R	R		R	I	R	R	R	R	R	R	I	R	R	R	R	R	R
208	N	Sterile	CCM	N	N	N	Y	N	N	N	N	Y	N	CVA	CVA	N	N	N	Y	Y	Y	N	Y	>48	Y	N	8	9	20	Recover	K.pneumoniae	R	R		R	R	R	R	R	R	R	R	S	R	R	R	R	R	R
209	Y	P.aeruginosa	TVU	N	N	N	N	N	N	N	N	N	N	RTA	Trauma	Y	N	N	Y	N	Y	Y	Y	>48	Y	N	10	7	18	Recover	K.pneumoniae	R	R		R	R	R	R	R	R	R	R	R	R	R	R	R	R	R
210	N	Sterile	RICU	N	N	N	N	N	N	N	N	N	N	RTA	Trauma	N	N	N	Y	Y	Y	N	Y	<48							NPO
211	N	Sterile	RICU	N	N	N	N	N	N	N	N	N	N	ASTHMA	Respi.dis	N	N	N	Y	Y	N	Y	Y	>48							Sterile								I	R	I
212	N	Sterile	RICU	N	N	N	Y	N	Y	N	Y	N	N	ASTHMA	Resp.dis	N	Y	N	Y	N	Y	Y	Y	>48	N	Y	18	8	25	Death	K.pneumoniae	S	S		S	S	R	R	S	S	R	R	R	R	R	R	I	R	S
213	N	Sterile	RICU	N	N	N	Y	N	Y	N	Y	N	N	ASTHMA	Resp.dis	N	Y	N	Y	Y	N	Y	Y	>48	N	Y	18	8	25	Death	A.baumannii	R				R	R		R	R	I	R	S	R	R	R			R
214	N	Sterile	TVU	N	N	N	Y	N	N	N	N	N	N	RTA	Trauma	Y	N	N	Y	Y	Y	N	Y	>48	Y	N	3	7	15	Death	K.pneumoniae	R	R		R	R	R	R	R	R	R	R	R	R	R	R	R	R	R
215	Y	Mixed microbiota	TVU	N	Y	N	Y	N	N	N	N	N	N	SDH	CVA	N	N	Y	Y	Y	Y	N	Y	<48			2	2	8	Death	A.baumannii	R				R	R		R	R	R	R	R	R	R	R			R
216	Y	P.aeruginosa	RICU	N	Y	N	Y	N	Y	N	N	N	N	COPD	Resp.dis	N	Y	N	Y	N	Y	Y	Y	>48	N	Y	6	8	10	Death	P.aeruginosa	S	R			R	S		R	S	S	S		S					S
217	N	Sterile	TVU	N	N	N	N	N	N	N	N	N	N	RTA	Trauma	N	N	N	Y	Y	N	Y	Y	>48							Sterile
218	N	Sterile	CCM	N	N	N	N	N	N	N	N	N	N	RTA	Trauma	N	N	N	Y	Y	Y	N	Y	>48							NPO
219	N	Sterile	CCM	N	N	N	N	N	N	N	N	N	N	RTA	Trauma	N	N	N	Y	Y	Y	N	Y	>48	N	Y	5	6	7	Death	P.aeruginosa	R	R			I	S		R	R	S	I		I					R
220	N	Sterile	RICU	N	N	N	N	N	N	N	N	N	N	RTA	Trauma	N	N	N	Y	N	Y	Y	Y	<48			2	7	7	Recover	C. albicans
221	Y	CONS	TVU	N	Y	N	N	N	N	N	N	Y	N	D&C	Other	Y	N	N	Y	Y	N	Y	Y	>48	N	Y	12	8	20	Death	P.aeruginosa	R	R			R	I		R	R	I	R		R					R
222	Y	K. pneumonia	TVU	Y	N	N	N	N	N	N	N	N	N	RTA	Trauma	Y	Y	N	Y	N	Y	Y	Y	>48	N	Y	10	7	23	Death	A.baumannii	R				R	S		R	R	R	R	I	R	R	R			R
223	Y	C.tropicalis	TVU	N	N	N	N	N	N	N	N	Y	N	RTA	Trauma	N	N	N	Y	Y	Y	N	Y	<48			3	6	7	Recover	C.tropicalis
224	N	Sterile	TVU	N	N	N	N	N	N	Y	N	N	N	Kidney dis	Renal dis	N	N	N	Y	Y	N	Y	Y	>48	N	Y	8	6	18	Death	P.aeruginosa	R	I			S	S		R	R	I	R		I					R
225	N	Sterile	RICU	Y	N	Y	Y	Y	N	N	N	N	N	Liver dis	Liver dis	N	N	N	Y	Y	Y	N	Y	<48			5	3	10	Recover	A.baumannii	R				R	I		R	R	R	S	R	R	R	R			R
226	N	Sterile	RICU	Y	N	Y	Y	Y	N	N	N	N	N	Liver dis	Liver dis	N	N	N	Y	Y	Y	N	Y	<48			5	3	10	Recover	C.tropicalis
227	N	Sterile	RICU	N	N	N	N	N	N	N	N	N	N	RTA	Trauma	N	N	N	Y	N	Y	Y	Y	<48							NPO
228	Y	CONS	RICU	N	N	N	N	N	N	N	N	N	N	COPD	Respi.dis	N	N	N	Y	Y	Y	N	Y	>48							NPO								R	R	R
229	N	Sterile	TVU	N	N	N	N	N	N	N	N	N	N	LSCS	Other	N	N	N	Y	Y	N	Y	Y	<48			2	5	7	Recover	C.albicans
230	N	Sterile	TVU	N	N	N	N	N	N	N	N	N	N	RTA	Trauma	N	N	N	Y	Y	Y	Y	Y	>48	Y	N	6	9	18	Recover	A.baumannii	R				R	S		R	R	R	R	R	R	R	R	R	R	R
231	N	Sterile	TVU	N	N	N	N	N	N	N	N	N	N	RTA	Trauma	N	N	N	Y	Y	Y	Y	Y	>48							C. albicans								R	R	R
232	N	Sterile	CCM	Y	Y	Y	Y	N	N	N	N	N	N	SDH	CVA	N	N	N	Y	Y	Y	N	Y	>48	Y	N	4	6	12	Recover	E.coli	S	S	R	R	S	S	S	S	S	S	S	S	R	R	R	S	R	R
233	Y	S.aureus	CCM	N	N	Y	N	N	N	N	N	N	N	FFH	Trauma	N	N	N	Y	Y	Y	N	Y	>48	N	Y	8	9	10	Death	S.aureus	S								S		S	S	S			R		S
234	Y	K. pneumonia	TVU	N	N	N	Y	N	Y	N	N	Y	N	COPD	Resp.dis	N	N	N	Y	N	Y	Y	Y	>48	Y	N	5	7	18	Death	K.pneumoniae	R	R		R	S	R	S	R	R	R	R	S	R	R	R	R	R	S
235	N	Sterile	RICU	N	N	N	N	N	N	N	N	N	N	Poison	Other	N	N	N	Y	Y	N	Y	Y	<48							Sterile
236	Y	CONS	RICU	Y	Y	N	Y	N	N	N	N	N	N	Abd.pain	Acute abdomen	Y	N	N	Y	Y	Y	N	Y	<48			3	3	8	Recover	A.baumannii	R				R	I		R	R	S	R	S	R	R	R			S
237	N	Sterile	TVU	N	Y	N	N	N	N	N	N	N	N	RTA	Trauma	Y	Y	N	Y	N	Y	Y	Y	>48	N	Y	10	9	24	Death	K.pneumoniae	R	R		R	R	R	S	R	R	R	R	R	R	R	R			R
238	Y	CONS	CCM	N	N	N	N	N	N	N	Y	N	N	PARALYSIS	Neural dis	N	N	N	Y	Y	Y	N	Y	>48	N	Y	8	7	14	Death	Pseudo.putida	I	R			R	R		R	R	I	R		R					R
239	N	Sterile	TVU	N	N	N	N	N	N	N	N	N	N	RTA	Trauma	N	N	N	Y	N	Y	Y	Y	>48							>3 MORPHO
240	N	Sterile	RICU	N	N	N	N	N	N	N	N	N	N	RTA	Trauma	N	N	N	Y	Y	Y	N	Y	>48							Sterile
241	Y	C.auris	TVU	Y	N	Y	Y	N	N	N	N	Y	N	Abd.pain	Acute abdomen	N	N	N	Y	Y	Y	Y	Y	<48			4	8	45	Death	A.baumannii	R				R	I		R	R	R	R	S	R	R	R			S
242	Y	C.auris	TVU	Y	N	N	Y	N	N	N	N	Y	N	Abd.pain	Acute abdomen	N	N	N	Y	N	Y	Y	Y	<48			4	8	45	Death	C.auris
243	N	Sterile	RICU	N	N	N	Y	Y	N	N	N	N	N	Abd.pain	Acute abdomen	Y	N	N	Y	Y	Y	Y	Y	>48	N	Y	6	7	11	Death	A.baumannii	R				R	R		R	R	R	R	R	R	R	R			R
244	Y	P. aeruginosa	TVU	N	N	N	N	N	N	N	N	N	N	Poisoning	Poison	N	N	N	Y	Y	Y	N	Y	<48			3	3	8	Death	A.baumannii	R				R	S		I	R	I	R	S	R	R	R			S
245	Y	CONS	TVU	N	N	N	N	N	N	N	N	N	N	Poisoning	Poison	N	N	N	Y	Y	N	Y	Y	>48							Sterile
246	N	Sterile	CCM	N	N	N	Y	N	N	N	N	N	N	FFH	Trauma	N	Y	N	Y	Y	Y	Y	Y	>48	Y	N	4	8	10	Death	K.pneumoniae	R	R		R	R	R	S	R	R	S	R	S	R	R	R	R	R	S
247	Y	P.aeruginosa	CCM	N	Y	N	Y	N	N	N	N	N	N	RTA	Trauma	Y	Y	N	Y	Y	Y	N	Y	>48	N	Y	8	7	18	Death	Pseudo.putida	R	R			R	R		R	R	I	R		R					R
248	N	Sterile	RICU	N	N	N	Y	N	N	N	N	N	N	CVA	CVA	N	N	N	Y	N	Y	Y	Y	<48			3	3	8	Recover	A.baumannii	R				R	R		R	R	R	R	S	R		R			R
249	N	Sterile	CCM	Y	N	N	Y	N	N	N	N	Y	N	FFH	Trauma	N	Y	N	Y	Y	Y	N	Y	>48	N	Y	8	9	12	Death	K.pneumoniae	S	S		S	R	R	S	S	S	S	S	S	S	S	R	R	R	S
250	N	Sterile	CCM	Y	N	N	Y	N	N	N	N	Y	N	FFH	Trauma	N	Y	N	Y	Y	Y	N	Y	>48	N	Y	8	9	12	Death	P.aeruginosa	I	R			R	R		R	R	I	R		R					R
251	Y	Mixed microbiotaa	RICU	N	N	N	N	N	N	N	N	N	N	RTA	Trauma	N	N	N	Y	Y	N	Y	Y	>48							Sterile
252	N	Sterile	RICU	Y	N	N	Y	N	Y	N	N	N	N	COPD	Resp.dis	N	N	N	Y	Y	N	Y	Y	>48	N	Y	7	7	10	Death	P.aeruginosa	S	S			S	S		S	S	S	S		S					S
253	N	Sterile	RICU	N	N	N	N	N	N	N	N	N	N	LSCS	Other	Y	N	N	Y	Y	Y	N	Y	<48			2	1	5	Recover	A.baumannii	R				R	R		R	R	R	R	R	R	R	R			R
254	N	Sterile	TVU	N	N	N	N	Y	Y	N	N	N	N	Asthma	Resp.dis	N	N	N	Y	N	Y	Y	Y	>48	N	Y	6	9	12	Death	P.aeruginosa	R				R	R		R	R	R	R		S	R				R
255	N	Sterile	CCM	N	N	N	N	N	N	N	N	N	N	RTA	Trauma	N	N	N	Y	Y	Y	N	Y	>48							NPO
256	Y	Mixed microbiota	TVU	N	N	N	N	N	N	N	N	N	N	Paralysis	Neural dis	N	N	N	Y	N	Y	Y	Y	>48							NPO
257	N	Sterile	TVU	N	N	N	N	N	N	N	N	N	N	LSCS	Other	Y	N	N	Y	Y	N	Y	Y	>48	N	Y	6	7	10	Transfer	P.aeruginosa	R	S			R	R		R	R	R	R		R	R
258	N	Sterile	CCM	N	N	N	N	N	N	N	N	N	N	Renal dis	Renal dis	N	N	N	Y	Y	Y	N	Y	<48							>3 MORPHO
259	Y	CONS	TVU	N	N	N	N	N	N	N	N	N	N	Abd.pain	Acute abdomen	N	N	N	Y	N	Y	Y	Y	>48							Sterile
260	N	Sterile	RICU	N	N	N	N	N	N	N	N	Y	N	Asthma	Respi.dis	N	N	N	Y	Y	Y	N	Y	>48							Sterile
261	N	Sterile	RICU	N	N	N	N	N	N	N	N	N	N	Asthma	Respi.dis	N	N	N	Y	N	Y	Y	Y	>48							>3 MORPHO								R	R	R
262	Y	CONS	RICU	N	N	N	N	N	N	N	N	N	N	RTA	Trauma	N	N	N	Y	N	Y	Y	Y	<48							Sterile
263	N	Sterile	TVU	N	N	N	N	N	N	N	N	N	N	CNS	Other	N	N	N	Y	Y	Y	N	Y	>48							>3 MORPHO								R	R	R
264	N	Sterile	CCM	N	N	N	Y	N	N	N	N	Y	N	Acute abd	Other	N	N	N	Y	Y	Y	Y	Y	>48	N	Y	8	8	20	Death	P.mirabilis	I	I		S	I	I	S	R	R	S	R	R	R	R	R	R	R	R
265	Y	S. aureus	TVU	N	Y	N	N	N	N	Y	N	N	N	Kidney dis	Renal dis	N	N	N	Y	Y	Y	N	Y	>48	N	Y	8	7	12	Death	P.aeruginosa	R	R			S	R		R	R	R	R			R				R
266	Y	CONS	RICU	Y	N	N	Y	N	N	N	N	N	N	RTA	Trauma	Y	N	N	Y	Y	Y	N	Y	>48	Y	N	7	8	15	Recover	S.aureus	S								S		S	S	R			S		R
267	N	Sterile	TVU	N	N	N	Y	N	N	N	N	N	N	RTA	Trauma	Y	N	N	Y	Y	Y	N	Y	>48	N	Y	7	7	11	Death	P.aeruginosa	S	R			S	R		R	R	R	R			R				R
268	N	Sterile	TVU	N	N	N	N	N	N	N	N	N	N	Scrub typhus	Other	N	N	N	Y	Y	N	Y	Y	>48							NPO								R	R	R
269	N	Sterile	RICU	Y	N	N	Y	N	N	N	N	N	N	RTA	Trauma	Y	N	N	Y	N	Y	Y	Y	>48	N	Y	9	9	22	Recover	A.baumannii	R				S	S		S	S	S	S	S	S	S	S			S
270	N	Sterile	RICU	N	N	N	N	N	N	N	N	N	N	RTA	Trauma	N	N	N	Y	N	Y	Y	Y	>48							Sterile
271	N	Sterile	RICU	N	N	N	N	N	N	N	N	Y	N	RTA	Trauma	N	Y	N	Y	N	Y	Y	Y	>48	N	Y	12	7	30	Recover	P.aeruginosa	S	S			R	R		R	R	R	R			R				R
272	N	Sterile	CCM	N	N	N	N	N	N	N	N	N	N	CVA	CVA	N	N	N	Y	Y	N	Y	Y	>48							Sterile								R	R	R
273	Y	Mixed microbiota	TVU	N	Y	N	N	N	N	N	N	N	N	SDH	CVA	N	N	N	Y	Y	Y	N	Y	<48			8	3	11	Death	A.baumannii	R				R	R		R	R	R	R	R	R	R	R			R
274	Y	CONS	TVU	Y	N	N	N	N	N	N	N	N	N	CVA	CVA	N	N	N	Y	Y	N	Y	Y	>48	N	Y	9	8	12	Death	K.pneumoniae	R	R		R	R	S	S	R	R	R	R	R	R	R	R	R	R	R
275	N	Sterile	RICU	N	N	N	N	N	Y	N	N	Y	N	COPD	Respi.dis	N	Y	N	Y	Y	N	Y	Y	<48			2	2	8	Death	A.baumannii	R				R	R		R	R	R	R	R	R	R	R			R
276	Y	Mixed microbiotaa	RICU	N	N	N	N	N	N	N	N	N	N	RTA	Trauma	N	N	N	Y	N	Y	Y	Y	>48							Sterile
277	Y	CONS	TVU	Y	N	N	N	N	N	N	N	Y	N	RTA	Trauma	Y	Y	N	Y	Y	Y	Y	Y	>48	N	Y	6	9	14	Transfer	A.baumannii	R				R	R		R	R	R	R	R	R	R	R			R
278	N	Sterile	RICU	N	N	N	N	N	N	N	N	N	N	Neural dis	Neural dis	N	N	N	Y	N	Y	Y	Y	>48							NPO
279	N	Sterile	RICU	N	N	N	N	N	N	N	N	N	N	RTA	Trauma	N	N	N	Y	Y	Y	N	Y	<48			3	4	6	Recover	C.tropicalis
280	N	Sterile	TVU	N	N	N	N	N	N	N	N	N	N	RTA	Trauma	N	N	N	Y	N	Y	Y	Y	>48							>3 MORPHO
281	N	Sterile	CCM	Y	Y	N	Y	N	N	N	N	N	N	RTA	Trauma	Y	N	N	Y	Y	N	Y	Y	>48	N	Y	7	7	16	Recover	P.aeruginosa	S	S			S	S		S	S	S	S			S				R
282	N	Sterile	TVU	N	N	N	N	N	N	N	N	N	N	RTA	Trauma	N	N	N	Y	Y	Y	Y	Y	>48							NPO
283	Y	CONS	RICU	N	N	Y	N	N	N	N	N	N	N	SDH	CVA	N	N	N	Y	N	Y	Y	Y	>48	N	Y	7	6	18	Death	A.baumannii	R				R	R		R	R	R	R	R	R	R	R			R
284	Y	CONS	CCM	Y	Y	N	N	N	N	N	N	N	N	RTA	Trauma	Y	Y	N	Y	Y	N	Y	Y	>48	N	Y	7	9	10	Death	K.pneumoniae	R	R		R	R	R	S	R	R	R	R	S	R	R	R	R	R	R
285	Y	CONS	TVU	N	N	N	N	N	N	N	N	N	N	RTA	Trauma	N	N	N	Y	Y	Y	N	Y	>48							>3 MORPHO
286	N	Sterile	TVU	N	N	N	N	N	N	N	N	N	N	RTA	Trauma	N	N	N	Y	N	Y	Y	Y	<48							>3 MORPHO
287	N	Sterile	RICU	N	N	N	N	N	N	N	N	N	N	RTA	Trauma	N	N	N	Y	Y	Y	N	Y	>48							Sterile
288	N	Sterile	RICU	N	N	N	N	N	N	N	N	N	N	RTA	Trauma	N	N	N	Y	Y	N	Y	Y	>48							Sterile								R	R	R
289	Y	Mixed microbiota	TVU	N	N	N	N	N	N	N	N	Y	N	RTA	Trauma	N	N	N	Y	Y	Y	N	Y	>48							>3 MORPHO
290	N	Sterile	TVU	N	N	N	N	N	N	N	N	N	N	RTA	Trauma	N	N	N	Y	N	Y	Y	Y	<48							>3 MORPHO
291	Y	CONS	RICU	Y	N	N	Y	N	N	N	N	Y	N	SDH	CVA	N	N	N	Y	N	Y	Y	Y	>48		N	3	9	10	Recover	E.coli	R	S	R	R	R	R	S	R	R	R	R	S	R	R	R	R	R	R
292	N	Sterile	RICU	Y	N	N	N	N	N	N	N	N	N	RTA	Trauma	Y	N	N	Y	Y	Y	N	Y	>48	Y	N	4	6	15	Death	K.pneumoniae	R	R		R	R	R	R	R	R	R	R	R	R	R	R	R	R	R
293	N	Sterile	TVU	Y	N	N	Y	N	Y	Y	N	N	N	CANCER	Other	N	N	N	Y	N	Y	Y	Y	>48	Y	N	5	8	10	Recover	K.pneumoniae	R	R		R	R	R	S	R	R	R	R	R	R	R	R	R	R	R
294	N	Sterile	TVU	N	N	N	N	N	N	N	N	N	N	LSCS	Other	N	N	N	Y	Y	Y	N	Y	>48							Sterile
295	N	Sterile	CCM	N	N	N	N	Y	N	N	N	N	N	Poisoning	Poison	N	N	N	Y	Y	Y	N	Y	>48	Y	N	5	8	12	Recover	K.pneumoniae	R	R		R	R	R	R	R	R	R	R	R	R	R	R	R	R	R
296	Y	CONS	CCM	N	N	N	N	N	N	N	N	N	N	RTA	Trauma	N	N	N	Y	N	Y	Y	Y	<48			4	6	7	Death	C.albicans
297	Y	Mixed microbiota	TVU	N	N	N	N	N	N	N	N	N	N	RTA	Trauma	N	N	N	Y	Y	Y	N	Y	>48							Sterile
298	N	Sterile	TVU	N	N	N	N	N	N	N	N	N	N	Acute abd	Other	N	N	N	N	Y	Y	N	Y	>48							NPO								R	R	R
299	N	Sterile	CCM	N	N	N	Y	N	N	N	N	N	N	Liver dis	Liver dis	N	N	N	Y	Y	N	Y	Y	<48			2	3	8	Recover	A.baumannii	R				R	R		R	R	R	R	R	R	R	R			R
300	N	Sterile	RICU	Y	N	N	N	N	N	N	N	N	N	RTA	Trauma	N	N	N	Y	Y	Y	N	Y	>48	N	Y	12	6	28	Death	A.baumannii	R				R	R		R	R	R	R	R	R	R	R			R
301	N	Sterile	CCM	N	N	N	N	N	N	N	N	N	N	RTA	Trauma	N	N	N	Y	N	Y	Y	Y	<48							NPO
302	N	Sterile	TVU	N	N	N	N	N	N	N	N	N	N	LSCS	Other	N	N	N	Y	Y	Y	N	Y	>48							Sterile
303	N	Sterile	RICU	N	N	N	N	N	N	N	N	N	N	RTA	Trauma	N	N	N	Y	Y	N	Y	Y	>48							Sterile
304	Y	CONS	RICU	N	N	N	N	N	N	N	N	N	N	RTA	Trauma	N	N	N	Y	Y	Y	N	Y	>48							Sterile
305	N	Sterile	RICU	Y	N	N	Y	N	Y	Y	N	Y	N	Kidney dis	Renal dis	N	N	N	Y	N	Y	Y	Y	>48	Y	N	4	9	8	Recover	E.coli	R	R	R	S	S	S		R	S	R	R	R	R	R	R	R	R	R
306	N	Sterile	TVU	N	N	N	N	N	N	N	N	N	N	LSCS	Other	Y	N	N	Y	Y	Y	N	Y	>48	N	Y	10	6	28	Transfer	A.baumannii	R				R	R		R	R	R	R	R	R	R	R			R
307	N	Sterile	CCM	N	N	N	N	N	N	N	N	N	N	RTA	Trauma	N	N	N	Y	Y	Y	N	Y	<48							>3 MORPHO
308	N	Sterile	RICU	N	N	N	N	N	N	N	N	N	N	COPD	Respi.dis	N	N	N	Y	N	Y	Y	Y	>48							Sterile
309	Y	CONS	TVU	N	N	N	N	N	N	N	N	N	N	RTA	Trauma	N	N	N	Y	Y	Y	N	Y	>48							>3 MORPHO
310	N	Sterile	RICU	Y	N	Y	Y	N	Y	N	N	N	N	COPD	Resp.dis	N	N	N	Y	N	Y	Y	Y	>48	N	Y	8	9	12	Death	K.pneumoniae	R	R		R	R	R	R	R	R	R	R	R	R	R	R	R	R	R
311	N	Sterile	TVU	Y	Y	N	N	N	N	N	N	N	N	RTA	Trauma	Y	N	N	Y	Y	Y	N	Y	>48	N	Y	8	7	15	Death	P.aeruginosa	R	R			S	S		S	R	R	R	S		R				R
312	N	Sterile	TVU	N	N	N	N	N	N	N	N	N	N	LSCS	Other	N	N	N	Y	N	Y	Y	Y	>48							Sterile								S	R	R
313	Y	CONS	RICU	N	N	N	N	N	N	N	N	N	N	RTA	Trauma	N	N	N	Y	Y	N	Y	Y	<48							Sterile
314	N	Sterile	CCM	Y	N	N	N	N	N	N	N	N	N	Poisonong	Poison	N	N	N	Y	N	Y	Y	Y	>48	N	Y	10	8	24	Recover	K.pneumoniae	R	R		R	R	R	S	R	R	R	R	R	R	R	R	R	R	R
315	N	Sterile	TVU	N	N	N	N	N	N	N	N	N	N	LSCS	Poison	N	N	N	Y	Y	Y	N	Y	>48							Sterile
316	N	Sterile	CCM	N	N	N	N	N	N	N	N	Y	N	RTA	Trauma	N	N	N	Y	Y	Y	N	Y	>48	N	Y	20	6	46	Recover	K.pneumoniae	S	R		R	R	R	S	R	S	R	R	R	R	R	R	R	R	R
317	N	Sterile	CCM	N	N	N	N	N	N	N	N	Y	N	RTA	Trauma	N	N	N	Y	Y	Y	N	Y	>48	N	Y	20	6	46	Recover	P.aeruginosa	R	S			R	R		R	R	S	R			R				R
318	Y	CONS	TVU	N	N	N	N	N	N	N	N	N	N	LSCS	Other	Y	N	N	Y	N	Y	Y	Y	>48	Y	N	9	8	22	Death	Enterobacter hormaechei	I	I	R	R	R	R		R	R	R	R	R	R	R	R	R	R	R
319	N	Sterile	RICU	N	N	N	N	N	N	N	N	N	N	RTA	Trauma	N	N	N	Y	Y	N	Y	Y	>48							>3 MORPHO
320	N	Sterile	RICU	N	N	N	N	N	N	N	N	N	N	RTA	Trauma	N	N	N	Y	Y	Y	N	Y	>48							NPO
321	Y	S.aureus	RICU	N	N	N	N	N	Y	N	N	N	N	CVA	CVA	N	N	N	Y	N	Y	Y	Y	>48	N	Y	11	6	31	Recover	A.baumannii	R				R	R		R	R	R	R	R	R	R	R			R
322	N	Sterile	RICU	N	N	N	N	N	N	N	N	N	N	RTA	Trauma	N	N	N	Y	Y	N	Y	Y	>48	N	Y	9	8	18	Death	E.coli	R	R	R	R	R	R	R	R		R	R	R	R	R	R	R	R	R
323	N	Sterile	TVU	N	N	N	N	N	N	N	N	Y	N	RTA	Trauma	N	N	N	Y	N	Y	Y	Y	>48							Sterile
324	Y	Mixed microbiota	TVU	N	N	N	N	N	N	N	N	N	N	RTA	Trauma	N	N	N	Y	Y	Y	N	Y	>48							Sterile
325	N	Sterile	TVU	N	N	N	N	N	N	N	N	N	N	RTA	Trauma	N	N	N	Y	N	Y	Y	Y	<48							NPO
326	N	Sterile	RICU	N	N	N	N	N	N	N	N	N	N	RTA	Trauma	N	N	N	Y	N	Y	Y	Y	>48							NPO								R	R	R
327	N	Sterile	CCM	N	N	N	Y	Y	N	N	N	Y	N	Liver dis	Liver dis	N	N	N	Y	Y	N	Y	Y	>48	N	Y	10	9	24	Death	A.baumannii	R				R	R		R	R	I	R	S	R	R	R			R
328	N	Sterile	CCM	N	N	N	N	N	N	N	N	N	N	Rat kill	Poison	N	N	N	N	N	N	N	N	<48							Sterile
329	Y	Mixed microbiota	CCM	N	N	N	N	N	N	N	N	N	N	Liver dis	Liver dis	N	N	N	Y	Y	N	Y	Y	>48							Sterile								R	R	R
330	N	Sterile	TVU	N	N	N	N	N	N	N	N	N	N	RTA	Trauma	N	N	N	Y	Y	Y	N	Y	<48							Sterile
331	Y	CONS	TVU	N	N	N	N	N	N	N	N	N	N	LSCS	Other	Y	N	N	Y	N	Y	Y	Y	>48	N	Y	10	7	28	Death	K.pneumoniae	R	R		R	R	S	R	R	R	R	R	R	R	R	R	R	R	R
332	Y	Mixed microbiota	TVU	N	N	N	N	N	N	N	N	N	N	LSCS	Other	Y	N	N	Y	Y	Y	N	Y	>48	N	Y	10	6	26	Recover	S.aureus	S								S		R	S	R			R		R
333	N	Sterile	CCM	N	N	N	N	N	N	N	N	N	N	Poison	Poison	N	N	N	Y	N	Y	Y	Y	>48							Sterile
334	N	Sterile	TVU	N	N	N	N	N	N	N	N	N	N	RTA	Trauma	N	N	N	Y	Y	Y	N	Y	>48							>3 MORPHO
335	N	Sterile	RICU	Y	N	N	N	N	N	N	N	N	N	RTA	Trauma	Y	Y	N	Y	N	Y	Y	Y	>48	N	Y	9	9	25	Death	K.pneumoniae	R	S		R	S	R	R	R	R	R	S	R	R	S	R	R	R	R
336	N	Sterile	RICU	N	N	N	N	N	N	N	N	N	N	Liver dis	Liver dis	N	N	N	Y	Y	N	Y	Y	<48							Sterile
337	N	Sterile	RICU	Y	N	N	Y	N	N	N	N	N	N	RTA	Trauma	Y	N	N	Y	N	Y	Y	Y	>48	N	Y	15	6	47	Recover	A.baumannii	R				R	R		R	R	R	R	R	R	R	R	R	R	R
338	N	Sterile	CCM	Y	N	N	Y	N	N	Y	N	N	N	Kidney dis	Renal dis	N	N	N	Y	Y	N	Y	Y	>48	N	Y	10	9	23	Death	P.aeruginosa	R	R			R	R		R	R	S	R			R				R
339	N	Sterile	CCM	Y	N	N	Y	N	N	Y	N	N	N	Kidney dis	Renal dis	N	N	N	Y	Y	N	Y	Y	>48	N	Y	10	7	23	Death	K.pneumoniae	S	R			R	R	S	R	R	R	R	S	R	R	R	R	R	R
340	N	Sterile	TVU	Y	N	N	N	Y	N	N	N	N	N	RTA	Trauma	Y	N	N	Y	Y	Y	N	Y	<48			5	6	16	Recover	A.baumannii	R				R	R		R	R	R	R	R	R	R	R			R
341	Y	Mixed microbiotaa	RICU	Y	Y	N	N	N	N	N	N	N	N	SDH	CVA	N	N	N	Y	N	Y	Y	Y	>48	Y	N	9	9	19	Recover	K.pneumoniae	R	R		R	S	R	S	R	R	R	R	S	R	R	R	R	R	R
342	N	Sterile	TVU	N	N	N	N	N	N	N	N	Y	N	LSCS	Other	Y	N	N	Y	Y	N	Y	Y	>48	N	Y	9	8	14	Death	P.aeruginosa	S	R			R	R		R	R	R	S			R				R
343	N	Sterile	TVU	N	N	N	N	N	N	Y	N	N	N	RTA	Trauma	Y	Y	N	Y	N	Y	Y	Y	>48	N	Y	12	7	19	Recover	P.aeruginosa	R	R			R	R		R	R	R	R			R				R
344	N	Sterile	CCM	N	N	Y	N	N	Y	N	N	Y	N	Abd.pain	Acute abdomen	Y	N	N	Y	Y	N	Y	Y	>48	N	Y	11	7	35	Death	A.baumannii	R				R	R		I	R	R	S	R	R	R	R			R
345	N	Sterile	TVU	N	N	N	N	N	N	N	N	N	N	Asthma	Respi.dis	N	N	N	Y	Y	Y	N	Y	<48							>3 MORPHO
346	N	Sterile	CCM	N	N	N	N	N	N	N	N	N	N	RTA	Trauma	N	N	N	Y	N	Y	Y	Y	>48							Sterile								R	R	R
347	N	Sterile	CCM	N	N	N	N	N	N	N	N	N	N	Asthma	Respi.dis	N	N	N	Y	Y	N	Y	Y	>48							Sterile
348	Y	Mixed microbiota	CCM	N	N	N	N	N	N	N	N	N	N	LSCS	Other	N	N	N	N	N	N	N	N	<48							Sterile
349	Y	Mixed microbiota	TVU	N	N	N	N	N	N	N	N	N	N	LSCS	Other	N	N	N	Y	Y	Y	N	Y	>48							Sterile
350	N	Sterile	TVU	Y	Y	N	N	N	N	N	N	Y	N	RTA	Trauma	Y	Y	N	Y	Y	N	Y	Y	<48			6	3	20	Death	A.baumannii	R				R	R		R	R	R	R	R	R	R	R			R
351	N	Sterile	TVU	N	N	N	N	Y	N	N	N	N	N	Liver dis	Liver dis	N	N	N	Y	Y	N	Y	Y	>48	N	Y	8	8	22	Recover	K.pneumoniae	R	R		R	S	R	R	R	R	R	R	R	R	R	R	R	R	R
352	N	Sterile	CCM	N	N	N	Y	N	N	N	N	N	N	LSCS	Other	N	N	N	Y	N	Y	Y	Y	>48	N	Y	7	7	26	Recover	A.baumannii	R				R	R		R	R	R	R	R	R	R	R			R
353	N	Sterile	RICU	N	N	N	N	N	N	N	N	N	N	Kidney dis	Renal dis	N	N	N	Y	Y	Y	Y	Y	>48							NPO								R	R	R
354	Y	CONS	TVU	Y	Y	N	N	N	N	N	N	N	N	RTA	Trauma	Y	Y	N	Y	Y	N	Y	Y	>48	N	Y	7	7	18	Death	A.baumannii	R				R	R		R	R	R	R	R	R	R	R			R
355	Y	CONS	TVU	Y	Y	N	N	N	N	N	N	N	N	RTA	Trauma	Y	Y	N	Y	Y	N	Y	Y	>48	N	Y	7	7	18	Death	P.aeruginosa	S	R			S	S		S	R	R	R		R	S				R
356	N	Sterile	RICU	N	N	N	Y	Y	Y	N	N	Y	N	Liver dis	Liver dis	N	N	N	Y	Y	Y	N	Y	>48	N	Y	8	7	20	Death	A.baumannii	R				R	R		R	R	R	R	R	R	R	R			R
357	N	Sterile	CCM	N	N	N	N	N	N	N	N	N	N	Abd pain	Acute abdomen	Y	N	N	Y	Y	Y	N	Y	>48	N	Y	7	6	16	Recover	S.aureus	R								R		S	R				R		R
358	N	Sterile	RICU	Y	N	N	Y	N	N	Y	N	N	N	Kidney dis	Renal dis	N	Y	N	Y	Y	N	Y	Y	<48			3	3	8	Death	A.baumannii	R				R	R		R	R	R	R	R	R	R	R			R
359	N	Sterile	TVU	N	N	N	N	N	N	N	N	N	N	D&C	Other	N	N	N	N	N	N	N	N	<48							>3 MORPHO
360	N	Sterile	TVU	Y	N	Y	Y	N	N	Y	N	N	N	Kidney dis	Renal dis	N	Y	N	Y	N	N	N	Y	<48			8	9	20	Death	A.baumannii	R				R	R		R	R	R	R	R	R	R	R			R
361	Y	CONS	RICU	N	N	N	N	N	N	Y	N	N	N	RTA	Trauma	Y	N	N	Y	Y	N	Y	Y	>48	N	Y	8	8	16	Recover	A.baumannii	S				R	R		R	R	R	R	R	R	R	R			S
362	N	Sterile	CCM	N	N	N	Y	Y	Y	N	N	N	N	Liver dis	Liver dis	N	N	N	Y	N	Y	Y	Y	>48	N	Y	11	8	21	Recover	P.aeruginosa	R	S			R	R		R	R	R	R	R	R	S	R			R
363	N	Sterile	CCM	Y	N	N	Y	N	Y	N	N	Y	N	RTA	Trauma	Y	N	N	Y	Y	N	N	Y	>48	N	Y	9	7	15	Recover	A.baumannii	S				R	S		S	R	S	S	S	R	R	R			R
364	N	Sterile	CCM	N	N	N	N	N	N	N	N	N	N	Paralysis	Neural dis	N	N	N	Y	Y	N	Y	Y	>48							Sterile
365	N	Sterile	RICU	N	N	N	N	N	N	N	N	N	N	COPD	Respi.dis	N	N	N	Y	N	Y	Y	Y	>48							Sterile
366	Y	A. baumannii	RICU	Y	N	N	Y	N	Y	N	N	N	N	COPD	Resp.dis	N	Y	N	Y	Y	Y	N	Y	>48	N	Y	13	8	15	Death	A.baumannii	R				R	R		R	R	R	R	R	R	R	R			R
367	Y	CONS	RICU	N	N	N	N	N	N	N	N	N	N	CVA	CVA	N	N	N	Y	Y	Y	N	Y	<48							Sterile
368	Y	K. pneumonia	CCM	Y	N	N	N	N	N	N	N	N	N	RTA	Trauma	Y	N	N	Y	Y	N	Y	Y	>48	Y	N	4	7	10	Recover	K.pneumoniae	R	R		R	S	R	R	R	S	R	R	R	R	R	R			R
369	N	Sterile	RICU	N	N	Y	Y	N	N	N	N	Y	N	CVA	CVA	N	N	N	Y	Y	Y	Y	Y	>48	N	Y	10	9	12	Death	A.baumannii	R				R	R		R	R	R	R	R	R	R	R			R
370	N	Sterile	RICU	Y	Y	N	N	Y	N	N	N	N	N	SAH	CVA	N	Y	N	Y	Y	N	N	Y	>48	N	Y	20	7	45	Death	A.baumannii	R				R	R		R	R	R	R	R	R	R	R			R
[truncated: 21 more columns]
